# Supplementary material for: Chemo-/Regio-Selective Synthesis of Novel Functionalized Spiro[pyrrolidine-2,3′-oxindoles] under Microwave Irradiation and Their Anticancer Activity
Source: Molecules. 2023 Sep 7;28(18):6503. doi: 10.3390/molecules28186503 (PMC10537280; doi:10.3390/molecules28186503)
Supplement: Supplementary file 1 [file molecules-28-06503-s001.zip]

Archive with 1 entries (1 files):
- molecules-2509588-supplementary.pdf
